# Supplementary material for: Molecular and Antioxidant Characterization of Opuntia robusta Fruit Extract and Its Protective Effect against Diclofenac-Induced Acute Liver Injury in an In Vivo Rat Model
Source: Antioxidants (Basel). 2023 Jan 3;12(1):113. doi: 10.3390/antiox12010113 (PMC9855095; doi:10.3390/antiox12010113)
Supplement: Supplementary file 1 [file antioxidants-12-00113-s001.zip]

Archive with 1 entries (1 files):
- antioxidants-2111986-supplementary.pdf
